# Supplementary material for: Feline Oral Squamous Cell Carcinoma: A Critical Review of Etiologic Factors
Source: Vet Sci. 2022 Oct 11;9(10):558. doi: 10.3390/vetsci9100558 (PMC9609408; doi:10.3390/vetsci9100558)
Supplement: Supplementary file 1 [file vetsci-09-00558-s001.zip]

Archive with 1 entries (1 files):
- vetsci-1869759-supplementary.pdf
